# Supplementary material for: Heterospecific interaction in two beetle species: Males with weapons decrease the reproductive success of species with weaponless males
Source: Ecol Evol. 2024 Jun 18;14(6):e11518. doi: 10.1002/ece3.11518 (PMC11184211; doi:10.1002/ece3.11518)
Supplement: Supplementary file 1 — Data S1: [file ECE3-14-e11518-s001.xlsx]

## Sheet: obs1_copulation
treatment	ID	number of matings	duration of mating
Tc♂Tc♀	A1	7	70
Tc♂Tc♀	A2	12	21
Tc♂Tc♀	A3	12	52
Tc♂Tc♀	A4	10	34
Tc♂Tc♀	A5	4	171
Tc♂Tc♀	A6	2	49
Tc♂Tc♀	A7	4	36
Tc♂Tc♀	A8	5	41
Tc♂Tc♀	A9	7	40
Tc♂Tc♀	A10	7	65
Tc♂Tc♀Gc♂	B1	3	51
Tc♂Tc♀Gc♂	B2	6	23
Tc♂Tc♀Gc♂	B3	4	38
Tc♂Tc♀Gc♂	B4	10	25
Tc♂Tc♀Gc♂	B5	4	33
Tc♂Tc♀Gc♂	B6	1	116
Tc♂Tc♀Gc♂	B7	2	16
Tc♂Tc♀Gc♂	B8	3	40
Tc♂Tc♀Gc♂	B9	3	34
Tc♂Tc♀Gc♂	B10	7	28
Gc♂Gc♀	C1	4	95
Gc♂Gc♀	C2	4	49
Gc♂Gc♀	C3	4	13
Gc♂Gc♀	C4	1	17
Gc♂Gc♀	C5	2	60
Gc♂Gc♀	C6	3	20
Gc♂Gc♀	C7	3	112
Gc♂Gc♀	C8	3	75
Gc♂Gc♀	C9	6	47
Gc♂Gc♀	C10	3	82
Gc♂Gc♀Tc♂	D1	4	41
Gc♂Gc♀Tc♂	D2	5	93
Gc♂Gc♀Tc♂	D3	2	80
Gc♂Gc♀Tc♂	D4	1	95
Gc♂Gc♀Tc♂	D5	4	77
Gc♂Gc♀Tc♂	D6	4	49
Gc♂Gc♀Tc♂	D7	2	55
Gc♂Gc♀Tc♂	D8	2	49
Gc♂Gc♀Tc♂	D9	4	73
Gc♂Gc♀Tc♂	D10	4	49

## Sheet: obs2_Gc
treatment	ID	container	number of eggs	hatched eggs	not hatched eggs
Gc♂Gc♂	Gc♂Gc♂1	A	10	2	8
Gc♂Gc♂	Gc♂Gc♂1	B	2	1	1
Gc♂Gc♂	Gc♂Gc♂1	C	8	3	5
Gc♂Gc♂	Gc♂Gc♂1	D	7	4	3
Gc♂Gc♂	Gc♂Gc♂1	E	4	2	2
Gc♂Gc♂	Gc♂Gc♂2	A	12	6	6
Gc♂Gc♂	Gc♂Gc♂2	B	5	3	2
Gc♂Gc♂	Gc♂Gc♂2	C	9	9	0
Gc♂Gc♂	Gc♂Gc♂2	D	10	10	0
Gc♂Gc♂	Gc♂Gc♂2	E	5	4	1
Gc♂Gc♂	Gc♂Gc♂3	A	10	5	5
Gc♂Gc♂	Gc♂Gc♂3	B	4	2	2
Gc♂Gc♂	Gc♂Gc♂3	C	11	6	5
Gc♂Gc♂	Gc♂Gc♂3	D	7	5	2
Gc♂Gc♂	Gc♂Gc♂3	E	1	1	0
Gc♂Gc♂	Gc♂Gc♂4	A	8	4	4
Gc♂Gc♂	Gc♂Gc♂4	B	4	3	1
Gc♂Gc♂	Gc♂Gc♂4	C	3	2	1
Gc♂Gc♂	Gc♂Gc♂4	D	8	8	0
Gc♂Gc♂	Gc♂Gc♂4	E	4	4	0
Gc♂Gc♂	Gc♂Gc♂5	A	11	9	2
Gc♂Gc♂	Gc♂Gc♂5	B	5	4	1
Gc♂Gc♂	Gc♂Gc♂5	C	12	10	2
Gc♂Gc♂	Gc♂Gc♂5	D	9	7	2
Gc♂Gc♂	Gc♂Gc♂5	E	5	5	0
Gc♂Gc♂	Gc♂Gc♂6	A	2	0	2
Gc♂Gc♂	Gc♂Gc♂7	A	8	3	5
Gc♂Gc♂	Gc♂Gc♂7	B	4	4	0
Gc♂Gc♂	Gc♂Gc♂7	C	11	10	1
Gc♂Gc♂	Gc♂Gc♂7	D	5	5	0
Gc♂Gc♂	Gc♂Gc♂7	E	3	2	1
Gc♂Gc♂	Gc♂Gc♂8	A	4	3	1
Gc♂Gc♂	Gc♂Gc♂8	B	13	7	6
Gc♂Gc♂	Gc♂Gc♂8	C	10	8	2
Gc♂Gc♂	Gc♂Gc♂8	D	6	6	0
Gc♂Gc♂	Gc♂Gc♂8	E	7	6	1
Gc♂Gc♂	Gc♂Gc♂9	A	9	9	0
Gc♂Gc♂	Gc♂Gc♂9	B	6	5	1
Gc♂Gc♂	Gc♂Gc♂9	C	7	7	0
Gc♂Gc♂	Gc♂Gc♂9	D	9	9	0
Gc♂Gc♂	Gc♂Gc♂9	E	8	6	2
Gc♂Gc♂	Gc♂Gc♂10	A	6	3	3
Gc♂Gc♂	Gc♂Gc♂10	B	7	5	2
Gc♂Gc♂	Gc♂Gc♂10	C	6	4	2
Gc♂Gc♂	Gc♂Gc♂10	D	8	6	2
Gc♂Gc♂	Gc♂Gc♂10	E	1	1	0
Gc♂Gc♂	Gc♂Gc♂11	A	7	4	3
Gc♂Gc♂	Gc♂Gc♂11	B	8	6	2
Gc♂Gc♂	Gc♂Gc♂11	C	17	13	4
Gc♂Gc♂	Gc♂Gc♂11	D	9	4	5
Gc♂Gc♂	Gc♂Gc♂11	E	9	5	4
Gc♂Gc♂	Gc♂Gc♂12	A	6	4	2
Gc♂Gc♂	Gc♂Gc♂12	B	7	5	2
Gc♂Gc♂	Gc♂Gc♂12	C	15	9	6
Gc♂Gc♂	Gc♂Gc♂12	D	8	7	1
Gc♂Gc♂	Gc♂Gc♂12	E	9	7	2
Gc♂Gc♂	Gc♂Gc♂13	A	3	2	1
Gc♂Gc♂	Gc♂Gc♂13	B	10	6	4
Gc♂Gc♂	Gc♂Gc♂13	C	11	9	2
Gc♂Gc♂	Gc♂Gc♂13	D	6	4	2
Gc♂Gc♂	Gc♂Gc♂13	E	9	7	2
Gc♂Gc♂	Gc♂Gc♂14	A	10	8	2
Gc♂Gc♂	Gc♂Gc♂14	B	11	11	0
Gc♂Gc♂	Gc♂Gc♂14	C	12	11	1
Gc♂Gc♂	Gc♂Gc♂14	D	8	8	0
Gc♂Gc♂	Gc♂Gc♂14	E	9	8	1
Gc♂Gc♂	Gc♂Gc♂15	A	10	10	0
Gc♂Gc♂	Gc♂Gc♂15	B	10	8	2
Gc♂Gc♂	Gc♂Gc♂15	C	13	10	3
Gc♂Gc♂	Gc♂Gc♂15	D	6	6	0
Gc♂Gc♂	Gc♂Gc♂15	E	8	6	2
Gc♂Gc♂	Gc♂Gc♂16	A	1	1	0
Gc♂Gc♂	Gc♂Gc♂16	B	11	7	4
Gc♂Gc♂	Gc♂Gc♂16	C	9	7	2
Gc♂Gc♂	Gc♂Gc♂16	D	7	4	3
Gc♂Gc♂	Gc♂Gc♂16	E	5	3	2
Gc♂Gc♂	Gc♂Gc♂17	A	8	6	2
Gc♂Gc♂	Gc♂Gc♂17	B	13	9	4
Gc♂Gc♂	Gc♂Gc♂17	C	17	11	6
Gc♂Gc♂	Gc♂Gc♂17	D	7	7	0
Gc♂Gc♂	Gc♂Gc♂17	E	9	4	5
Gc♂Gc♂	Gc♂Gc♂18	A	10	9	1
Gc♂Gc♂	Gc♂Gc♂18	B	6	6	0
Gc♂Gc♂	Gc♂Gc♂18	C	16	8	8
Gc♂Gc♂	Gc♂Gc♂18	D	6	5	1
Gc♂Gc♂	Gc♂Gc♂18	E	9	4	5
Gc♂Gc♂	Gc♂Gc♂19	A	7	5	2
Gc♂Gc♂	Gc♂Gc♂19	B	10	8	2
Gc♂Gc♂	Gc♂Gc♂19	C	9	8	1
Gc♂Gc♂	Gc♂Gc♂19	D	3	1	2
Gc♂Gc♂	Gc♂Gc♂19	E	8	5	3
Gc♂Gc♂	Gc♂Gc♂20	A	4	2	2
Gc♂Gc♂	Gc♂Gc♂20	B	8	5	3
Gc♂Gc♂	Gc♂Gc♂20	C	12	10	2
Gc♂Gc♂	Gc♂Gc♂20	D	4	4	0
Gc♂Gc♂	Gc♂Gc♂20	E	8	8	0
Gc♂Tc♂	Gc♂Tc♂1	A	9	3	6
Gc♂Tc♂	Gc♂Tc♂1	B	3	2	1
Gc♂Tc♂	Gc♂Tc♂1	C	5	2	3
Gc♂Tc♂	Gc♂Tc♂1	D	8	8	0
Gc♂Tc♂	Gc♂Tc♂1	E	8	5	3
Gc♂Tc♂	Gc♂Tc♂2	A	6	3	3
Gc♂Tc♂	Gc♂Tc♂2	B	4	2	2
Gc♂Tc♂	Gc♂Tc♂2	C	8	4	4
Gc♂Tc♂	Gc♂Tc♂2	D	9	4	5
Gc♂Tc♂	Gc♂Tc♂2	E	3	2	1
Gc♂Tc♂	Gc♂Tc♂3	A	6	4	2
Gc♂Tc♂	Gc♂Tc♂3	B	7	4	3
Gc♂Tc♂	Gc♂Tc♂3	C	6	6	0
Gc♂Tc♂	Gc♂Tc♂3	D	10	6	4
Gc♂Tc♂	Gc♂Tc♂3	E	4	4	0
Gc♂Tc♂	Gc♂Tc♂4	A	6	5	1
Gc♂Tc♂	Gc♂Tc♂4	B	9	9	0
Gc♂Tc♂	Gc♂Tc♂4	C	10	9	1
Gc♂Tc♂	Gc♂Tc♂4	D	10	9	1
Gc♂Tc♂	Gc♂Tc♂4	E	9	6	3
Gc♂Tc♂	Gc♂Tc♂5	A	11	7	4
Gc♂Tc♂	Gc♂Tc♂5	B	9	8	1
Gc♂Tc♂	Gc♂Tc♂5	C	10	8	2
Gc♂Tc♂	Gc♂Tc♂5	D	8	4	4
Gc♂Tc♂	Gc♂Tc♂5	E	8	6	2
Gc♂Tc♂	Gc♂Tc♂6	A	7	3	4
Gc♂Tc♂	Gc♂Tc♂6	B	5	4	1
Gc♂Tc♂	Gc♂Tc♂6	C	7	4	3
Gc♂Tc♂	Gc♂Tc♂6	D	8	6	2
Gc♂Tc♂	Gc♂Tc♂6	E	1	0	1
Gc♂Tc♂	Gc♂Tc♂7	A	5	2	3
Gc♂Tc♂	Gc♂Tc♂7	B	4	3	1
Gc♂Tc♂	Gc♂Tc♂7	C	12	9	3
Gc♂Tc♂	Gc♂Tc♂7	D	7	6	1
Gc♂Tc♂	Gc♂Tc♂7	E	4	4	0
Gc♂Tc♂	Gc♂Tc♂8	A	12	0	12
Gc♂Tc♂	Gc♂Tc♂8	B	2	0	2
Gc♂Tc♂	Gc♂Tc♂8	C	3	0	3
Gc♂Tc♂	Gc♂Tc♂8	D	4	0	4
Gc♂Tc♂	Gc♂Tc♂8	E	6	0	6
Gc♂Tc♂	Gc♂Tc♂9	A	7	0	7
Gc♂Tc♂	Gc♂Tc♂9	B	3	0	3
Gc♂Tc♂	Gc♂Tc♂9	C	4	0	4
Gc♂Tc♂	Gc♂Tc♂9	D	1	0	1
Gc♂Tc♂	Gc♂Tc♂9	E	1	0	1
Gc♂Tc♂	Gc♂Tc♂10	A	15	13	2
Gc♂Tc♂	Gc♂Tc♂10	B	9	5	4
Gc♂Tc♂	Gc♂Tc♂10	C	8	7	1
Gc♂Tc♂	Gc♂Tc♂10	D	9	7	2
Gc♂Tc♂	Gc♂Tc♂10	E	7	7	0
Gc♂Tc♂	Gc♂Tc♂11	A	8	5	3
Gc♂Tc♂	Gc♂Tc♂11	B	13	13	0
Gc♂Tc♂	Gc♂Tc♂11	C	14	9	5
Gc♂Tc♂	Gc♂Tc♂11	D	10	8	2
Gc♂Tc♂	Gc♂Tc♂11	E	12	7	5
Gc♂Tc♂	Gc♂Tc♂12	A	9	9	0
Gc♂Tc♂	Gc♂Tc♂12	B	10	9	1
Gc♂Tc♂	Gc♂Tc♂12	C	14	6	8
Gc♂Tc♂	Gc♂Tc♂12	D	4	4	0
Gc♂Tc♂	Gc♂Tc♂12	E	9	4	5
Gc♂Tc♂	Gc♂Tc♂13	A	6	2	4
Gc♂Tc♂	Gc♂Tc♂13	B	8	4	4
Gc♂Tc♂	Gc♂Tc♂13	C	12	9	3
Gc♂Tc♂	Gc♂Tc♂13	D	4	1	3
Gc♂Tc♂	Gc♂Tc♂13	E	7	4	3
Gc♂Tc♂	Gc♂Tc♂14	A	11	7	4
Gc♂Tc♂	Gc♂Tc♂14	B	8	6	2
Gc♂Tc♂	Gc♂Tc♂14	C	11	6	5
Gc♂Tc♂	Gc♂Tc♂14	D	4	4	0
Gc♂Tc♂	Gc♂Tc♂14	E	6	5	1
Gc♂Tc♂	Gc♂Tc♂15	A	8	4	4
Gc♂Tc♂	Gc♂Tc♂15	B	9	6	3
Gc♂Tc♂	Gc♂Tc♂15	C	10	6	4
Gc♂Tc♂	Gc♂Tc♂15	D	6	2	4
Gc♂Tc♂	Gc♂Tc♂15	E	5	4	1
Gc♂Tc♂	Gc♂Tc♂16	A	9	6	3
Gc♂Tc♂	Gc♂Tc♂16	B	9	8	1
Gc♂Tc♂	Gc♂Tc♂16	C	11	8	3
Gc♂Tc♂	Gc♂Tc♂16	D	5	5	0
Gc♂Tc♂	Gc♂Tc♂16	E	8	5	3
Gc♂Tc♂	Gc♂Tc♂17	A	6	4	2
Gc♂Tc♂	Gc♂Tc♂17	B	7	7	0
Gc♂Tc♂	Gc♂Tc♂17	C	16	9	7
Gc♂Tc♂	Gc♂Tc♂17	D	13	5	8
Gc♂Tc♂	Gc♂Tc♂17	E	10	7	3
Gc♂Tc♂	Gc♂Tc♂18	A	6	4	2
Gc♂Tc♂	Gc♂Tc♂18	B	5	4	1
Gc♂Tc♂	Gc♂Tc♂18	C	7	7	0
Gc♂Tc♂	Gc♂Tc♂18	D	4	2	2
Gc♂Tc♂	Gc♂Tc♂18	E	8	5	3
Gc♂Tc♂	Gc♂Tc♂19	A	6	3	3
Gc♂Tc♂	Gc♂Tc♂19	B	9	6	3
Gc♂Tc♂	Gc♂Tc♂19	C	10	9	1
Gc♂Tc♂	Gc♂Tc♂19	D	7	7	0
Gc♂Tc♂	Gc♂Tc♂19	E	7	7	0
Gc♂Tc♂	Gc♂Tc♂20	A	7	4	3
Gc♂Tc♂	Gc♂Tc♂20	B	7	5	2
Gc♂Tc♂	Gc♂Tc♂20	C	6	5	1
Gc♂Tc♂	Gc♂Tc♂20	D	8	6	2
Gc♂Tc♂	Gc♂Tc♂20	E	5	3	2
Gc♂	Gc♂1	B	2	0	2
Gc♂	Gc♂1	C	2	0	2
Gc♂	Gc♂1	D	3	0	3
Gc♂	Gc♂1	E	2	0	2
Gc♂	Gc♂2	A	12	6	6
Gc♂	Gc♂2	B	14	9	5
Gc♂	Gc♂2	C	16	7	9
Gc♂	Gc♂2	D	15	11	4
Gc♂	Gc♂2	E	14	8	6
Gc♂	Gc♂3	A	12	4	8
Gc♂	Gc♂3	B	16	12	4
Gc♂	Gc♂3	C	9	5	4
Gc♂	Gc♂3	D	9	3	6
Gc♂	Gc♂3	E	4	4	0
Gc♂	Gc♂4	A	4	0	4
Gc♂	Gc♂4	B	6	0	6
Gc♂	Gc♂4	C	8	0	8
Gc♂	Gc♂4	D	4	0	4
Gc♂	Gc♂4	E	8	5	3
Gc♂	Gc♂5	A	4	1	3
Gc♂	Gc♂5	B	13	6	7
Gc♂	Gc♂5	C	2	1	1
Gc♂	Gc♂6	A	7	6	1
Gc♂	Gc♂6	B	12	10	2
Gc♂	Gc♂6	C	12	12	0
Gc♂	Gc♂6	D	13	13	0
Gc♂	Gc♂6	E	12	12	0
Gc♂	Gc♂7	A	6	4	2
Gc♂	Gc♂7	B	11	8	3
Gc♂	Gc♂7	C	12	11	1
Gc♂	Gc♂7	D	7	7	0
Gc♂	Gc♂7	E	12	9	3
Gc♂	Gc♂8	A	11	6	5
Gc♂	Gc♂8	B	16	12	4
Gc♂	Gc♂8	C	11	3	8
Gc♂	Gc♂8	D	10	10	0
Gc♂	Gc♂8	E	3	2	1
Gc♂	Gc♂9	A	6	5	1
Gc♂	Gc♂9	B	15	15	0
Gc♂	Gc♂9	C	14	13	1
Gc♂	Gc♂9	D	13	13	0
Gc♂	Gc♂9	E	15	9	6
Gc♂	Gc♂10	A	3	0	3
Gc♂	Gc♂10	B	5	0	5
Gc♂	Gc♂10	C	5	0	5
Gc♂	Gc♂10	D	6	1	5
Gc♂	Gc♂10	E	6	0	6

## Sheet: obs2_Tc
treatment	ID	container	number of eggs	hatched eggs	not hatched eggs
Tc♂Tc♂	Tc♂Tc♂1	A	43	37	6
Tc♂Tc♂	Tc♂Tc♂1	B	57	46	11
Tc♂Tc♂	Tc♂Tc♂1	C	57	46	11
Tc♂Tc♂	Tc♂Tc♂1	D	58	38	20
Tc♂Tc♂	Tc♂Tc♂1	E	52	36	16
Tc♂Tc♂	Tc♂Tc♂2	A	41	39	2
Tc♂Tc♂	Tc♂Tc♂2	B	60	52	8
Tc♂Tc♂	Tc♂Tc♂2	C	58	50	8
Tc♂Tc♂	Tc♂Tc♂2	D	57	42	15
Tc♂Tc♂	Tc♂Tc♂2	E	44	32	12
Tc♂Tc♂	Tc♂Tc♂3	A	30	29	1
Tc♂Tc♂	Tc♂Tc♂3	B	47	44	3
Tc♂Tc♂	Tc♂Tc♂3	C	67	58	9
Tc♂Tc♂	Tc♂Tc♂3	D	44	42	2
Tc♂Tc♂	Tc♂Tc♂3	E	43	39	4
Tc♂Tc♂	Tc♂Tc♂4	A	36	33	3
Tc♂Tc♂	Tc♂Tc♂4	B	50	40	10
Tc♂Tc♂	Tc♂Tc♂4	C	51	35	16
Tc♂Tc♂	Tc♂Tc♂4	D	44	29	15
Tc♂Tc♂	Tc♂Tc♂4	E	39	28	11
Tc♂Tc♂	Tc♂Tc♂5	A	35	25	10
Tc♂Tc♂	Tc♂Tc♂5	B	39	31	8
Tc♂Tc♂	Tc♂Tc♂5	C	49	40	9
Tc♂Tc♂	Tc♂Tc♂5	D	49	43	6
Tc♂Tc♂	Tc♂Tc♂5	E	38	31	7
Tc♂Tc♂	Tc♂Tc♂6	A	39	39	0
Tc♂Tc♂	Tc♂Tc♂6	B	61	57	4
Tc♂Tc♂	Tc♂Tc♂6	C	63	44	19
Tc♂Tc♂	Tc♂Tc♂6	D	58	45	13
Tc♂Tc♂	Tc♂Tc♂6	E	44	38	6
Tc♂Tc♂	Tc♂Tc♂7	A	19	19	0
Tc♂Tc♂	Tc♂Tc♂7	B	54	49	5
Tc♂Tc♂	Tc♂Tc♂7	C	64	57	7
Tc♂Tc♂	Tc♂Tc♂7	D	48	45	3
Tc♂Tc♂	Tc♂Tc♂7	E	41	39	2
Tc♂Tc♂	Tc♂Tc♂8	A	27	22	5
Tc♂Tc♂	Tc♂Tc♂8	B	15	6	9
Tc♂Tc♂	Tc♂Tc♂8	C	49	45	4
Tc♂Tc♂	Tc♂Tc♂8	D	59	55	4
Tc♂Tc♂	Tc♂Tc♂8	E	44	38	6
Tc♂Tc♂	Tc♂Tc♂9	A	19	14	5
Tc♂Tc♂	Tc♂Tc♂9	B	49	38	11
Tc♂Tc♂	Tc♂Tc♂9	C	49	40	9
Tc♂Tc♂	Tc♂Tc♂9	D	50	34	16
Tc♂Tc♂	Tc♂Tc♂9	E	26	18	8
Tc♂Tc♂	Tc♂Tc♂10	A	60	26	34
Tc♂Tc♂	Tc♂Tc♂10	B	47	40	7
Tc♂Tc♂	Tc♂Tc♂10	C	60	44	16
Tc♂Tc♂	Tc♂Tc♂10	D	48	42	6
Tc♂Tc♂	Tc♂Tc♂10	E	43	33	10
Tc♂Tc♂	Tc♂Tc♂11	A	24	11	13
Tc♂Tc♂	Tc♂Tc♂11	B	11	10	1
Tc♂Tc♂	Tc♂Tc♂11	C	25	18	7
Tc♂Tc♂	Tc♂Tc♂11	D	12	8	4
Tc♂Tc♂	Tc♂Tc♂11	E	23	15	8
Tc♂Tc♂	Tc♂Tc♂12	A	35	22	13
Tc♂Tc♂	Tc♂Tc♂12	B	63	46	17
Tc♂Tc♂	Tc♂Tc♂12	C	50	42	8
Tc♂Tc♂	Tc♂Tc♂12	D	34	30	4
Tc♂Tc♂	Tc♂Tc♂12	E	51	38	13
Tc♂Tc♂	Tc♂Tc♂13	A	44	39	5
Tc♂Tc♂	Tc♂Tc♂13	B	56	45	11
Tc♂Tc♂	Tc♂Tc♂13	C	45	37	8
Tc♂Tc♂	Tc♂Tc♂13	D	35	33	2
Tc♂Tc♂	Tc♂Tc♂13	E	32	25	7
Tc♂Tc♂	Tc♂Tc♂14	A	47	36	11
Tc♂Tc♂	Tc♂Tc♂14	B	51	42	9
Tc♂Tc♂	Tc♂Tc♂14	C	65	47	18
Tc♂Tc♂	Tc♂Tc♂14	D	39	18	21
Tc♂Tc♂	Tc♂Tc♂14	E	45	32	13
Tc♂Tc♂	Tc♂Tc♂15	A	47	35	12
Tc♂Tc♂	Tc♂Tc♂15	B	53	40	13
Tc♂Tc♂	Tc♂Tc♂15	C	66	55	11
Tc♂Tc♂	Tc♂Tc♂15	D	34	27	7
Tc♂Tc♂	Tc♂Tc♂15	E	56	49	7
Tc♂Tc♂	Tc♂Tc♂16	A	41	28	13
Tc♂Tc♂	Tc♂Tc♂16	B	48	41	7
Tc♂Tc♂	Tc♂Tc♂16	C	42	36	6
Tc♂Tc♂	Tc♂Tc♂16	D	16	13	3
Tc♂Tc♂	Tc♂Tc♂16	E	43	34	9
Tc♂Tc♂	Tc♂Tc♂17	A	27	26	1
Tc♂Tc♂	Tc♂Tc♂17	B	50	50	0
Tc♂Tc♂	Tc♂Tc♂17	C	36	31	5
Tc♂Tc♂	Tc♂Tc♂17	D	27	8	19
Tc♂Tc♂	Tc♂Tc♂17	E	57	48	9
Tc♂Tc♂	Tc♂Tc♂18	A	50	37	13
Tc♂Tc♂	Tc♂Tc♂18	B	57	51	6
Tc♂Tc♂	Tc♂Tc♂18	C	57	40	17
Tc♂Tc♂	Tc♂Tc♂18	D	24	16	8
Tc♂Tc♂	Tc♂Tc♂18	E	42	32	10
Tc♂Tc♂	Tc♂Tc♂19	A	41	35	6
Tc♂Tc♂	Tc♂Tc♂19	B	42	39	3
Tc♂Tc♂	Tc♂Tc♂19	C	52	41	11
Tc♂Tc♂	Tc♂Tc♂19	D	25	24	1
Tc♂Tc♂	Tc♂Tc♂19	E	49	46	3
Tc♂Tc♂	Tc♂Tc♂20	A	41	36	5
Tc♂Tc♂	Tc♂Tc♂20	B	57	50	7
Tc♂Tc♂	Tc♂Tc♂20	C	65	50	15
Tc♂Tc♂	Tc♂Tc♂20	D	36	24	12
Tc♂Tc♂	Tc♂Tc♂20	E	56	45	11
Tc♂Gc♂	Tc♂Gc♂1	A	1	0	1
Tc♂Gc♂	Tc♂Gc♂1	B	25	22	3
Tc♂Gc♂	Tc♂Gc♂1	C	56	53	3
Tc♂Gc♂	Tc♂Gc♂1	D	48	43	5
Tc♂Gc♂	Tc♂Gc♂1	E	43	42	1
Tc♂Gc♂	Tc♂Gc♂2	A	37	37	0
Tc♂Gc♂	Tc♂Gc♂2	B	56	45	11
Tc♂Gc♂	Tc♂Gc♂2	C	47	38	9
Tc♂Gc♂	Tc♂Gc♂2	D	49	39	10
Tc♂Gc♂	Tc♂Gc♂2	E	35	30	5
Tc♂Gc♂	Tc♂Gc♂3	A	14	0	14
Tc♂Gc♂	Tc♂Gc♂3	B	24	0	24
Tc♂Gc♂	Tc♂Gc♂3	C	32	0	32
Tc♂Gc♂	Tc♂Gc♂3	D	17	0	17
Tc♂Gc♂	Tc♂Gc♂3	E	29	0	29
Tc♂Gc♂	Tc♂Gc♂4	A	32	28	4
Tc♂Gc♂	Tc♂Gc♂4	B	44	38	6
Tc♂Gc♂	Tc♂Gc♂4	C	41	35	6
Tc♂Gc♂	Tc♂Gc♂4	D	47	41	6
Tc♂Gc♂	Tc♂Gc♂4	E	38	30	8
Tc♂Gc♂	Tc♂Gc♂5	A	38	29	9
Tc♂Gc♂	Tc♂Gc♂5	B	38	29	9
Tc♂Gc♂	Tc♂Gc♂5	C	67	48	19
Tc♂Gc♂	Tc♂Gc♂5	D	47	28	19
Tc♂Gc♂	Tc♂Gc♂5	E	46	26	20
Tc♂Gc♂	Tc♂Gc♂6	A	37	36	1
Tc♂Gc♂	Tc♂Gc♂6	B	47	41	6
Tc♂Gc♂	Tc♂Gc♂6	C	21	21	0
Tc♂Gc♂	Tc♂Gc♂6	D	34	25	9
Tc♂Gc♂	Tc♂Gc♂6	E	47	38	9
Tc♂Gc♂	Tc♂Gc♂7	A	37	25	12
Tc♂Gc♂	Tc♂Gc♂7	B	49	44	5
Tc♂Gc♂	Tc♂Gc♂7	C	64	48	16
Tc♂Gc♂	Tc♂Gc♂7	D	61	52	9
Tc♂Gc♂	Tc♂Gc♂7	E	42	32	10
Tc♂Gc♂	Tc♂Gc♂8	A	12	7	5
Tc♂Gc♂	Tc♂Gc♂8	B	32	31	1
Tc♂Gc♂	Tc♂Gc♂8	C	40	35	5
Tc♂Gc♂	Tc♂Gc♂8	D	39	32	7
Tc♂Gc♂	Tc♂Gc♂8	E	28	23	5
Tc♂Gc♂	Tc♂Gc♂9	A	28	26	2
Tc♂Gc♂	Tc♂Gc♂9	B	51	46	5
Tc♂Gc♂	Tc♂Gc♂9	C	62	54	8
Tc♂Gc♂	Tc♂Gc♂9	D	41	35	6
Tc♂Gc♂	Tc♂Gc♂9	E	45	36	9
Tc♂Gc♂	Tc♂Gc♂10	A	6	0	6
Tc♂Gc♂	Tc♂Gc♂10	B	32	25	7
Tc♂Gc♂	Tc♂Gc♂10	C	26	19	7
Tc♂Gc♂	Tc♂Gc♂10	D	32	28	4
Tc♂Gc♂	Tc♂Gc♂10	E	33	27	6
Tc♂Gc♂	Tc♂Gc♂11	A	28	21	7
Tc♂Gc♂	Tc♂Gc♂11	B	27	18	9
Tc♂Gc♂	Tc♂Gc♂11	C	27	25	2
Tc♂Gc♂	Tc♂Gc♂11	D	15	13	2
Tc♂Gc♂	Tc♂Gc♂11	E	7	6	1
Tc♂Gc♂	Tc♂Gc♂12	A	24	0	24
Tc♂Gc♂	Tc♂Gc♂12	B	23	1	22
Tc♂Gc♂	Tc♂Gc♂12	C	31	0	31
Tc♂Gc♂	Tc♂Gc♂12	D	26	0	26
Tc♂Gc♂	Tc♂Gc♂12	E	34	0	34
Tc♂Gc♂	Tc♂Gc♂13	A	41	39	2
Tc♂Gc♂	Tc♂Gc♂13	B	56	48	8
Tc♂Gc♂	Tc♂Gc♂13	C	50	42	8
Tc♂Gc♂	Tc♂Gc♂13	D	33	32	1
Tc♂Gc♂	Tc♂Gc♂13	E	24	16	8
Tc♂Gc♂	Tc♂Gc♂14	A	41	32	9
Tc♂Gc♂	Tc♂Gc♂14	B	38	31	7
Tc♂Gc♂	Tc♂Gc♂14	C	60	45	15
Tc♂Gc♂	Tc♂Gc♂14	D	13	10	3
Tc♂Gc♂	Tc♂Gc♂14	E	41	27	14
Tc♂Gc♂	Tc♂Gc♂15	A	44	36	8
Tc♂Gc♂	Tc♂Gc♂15	B	59	48	11
Tc♂Gc♂	Tc♂Gc♂15	C	50	37	13
Tc♂Gc♂	Tc♂Gc♂15	D	38	34	4
Tc♂Gc♂	Tc♂Gc♂15	E	44	32	12
Tc♂Gc♂	Tc♂Gc♂16	A	46	39	7
Tc♂Gc♂	Tc♂Gc♂16	B	50	40	10
Tc♂Gc♂	Tc♂Gc♂16	C	57	47	10
Tc♂Gc♂	Tc♂Gc♂16	D	33	17	16
Tc♂Gc♂	Tc♂Gc♂16	E	45	39	6
Tc♂Gc♂	Tc♂Gc♂17	A	27	0	27
Tc♂Gc♂	Tc♂Gc♂17	B	28	1	27
Tc♂Gc♂	Tc♂Gc♂17	C	30	1	29
Tc♂Gc♂	Tc♂Gc♂17	D	7	0	7
Tc♂Gc♂	Tc♂Gc♂17	E	40	0	40
Tc♂Gc♂	Tc♂Gc♂18	A	33	24	9
Tc♂Gc♂	Tc♂Gc♂18	B	51	42	9
Tc♂Gc♂	Tc♂Gc♂18	C	52	39	13
Tc♂Gc♂	Tc♂Gc♂18	D	31	29	2
Tc♂Gc♂	Tc♂Gc♂18	E	45	35	10
Tc♂Gc♂	Tc♂Gc♂19	A	44	44	0
Tc♂Gc♂	Tc♂Gc♂19	B	53	43	10
Tc♂Gc♂	Tc♂Gc♂19	C	52	46	6
Tc♂Gc♂	Tc♂Gc♂19	D	33	27	6
Tc♂Gc♂	Tc♂Gc♂19	E	41	26	15
Tc♂Gc♂	Tc♂Gc♂20	A	48	43	5
Tc♂Gc♂	Tc♂Gc♂20	B	49	41	8
Tc♂Gc♂	Tc♂Gc♂20	C	24	16	8
Tc♂Gc♂	Tc♂Gc♂20	D	20	17	3
Tc♂Gc♂	Tc♂Gc♂20	E	46	40	6
Tc♂	Tc♂1	B	10	10	0
Tc♂	Tc♂1	C	45	23	22
Tc♂	Tc♂1	D	38	37	1
Tc♂	Tc♂1	E	36	27	9
Tc♂	Tc♂2	A	26	18	8
Tc♂	Tc♂2	B	66	60	6
Tc♂	Tc♂2	C	51	40	11
Tc♂	Tc♂2	D	54	53	1
Tc♂	Tc♂2	E	57	50	7
Tc♂	Tc♂3	A	53	37	16
Tc♂	Tc♂3	B	45	10	35
Tc♂	Tc♂3	C	67	34	33
Tc♂	Tc♂3	D	88	35	53
Tc♂	Tc♂3	E	94	33	61
Tc♂	Tc♂4	B	40	36	4
Tc♂	Tc♂4	C	50	40	10
Tc♂	Tc♂4	D	54	46	8
Tc♂	Tc♂4	E	40	30	10
Tc♂	Tc♂5	A	17	11	6
Tc♂	Tc♂5	B	64	49	15
Tc♂	Tc♂5	C	49	42	7
Tc♂	Tc♂5	D	58	45	13
Tc♂	Tc♂5	E	49	42	7
Tc♂	Tc♂6	A	24	13	11
Tc♂	Tc♂6	B	60	58	2
Tc♂	Tc♂6	C	61	48	13
Tc♂	Tc♂6	D	37	36	1
Tc♂	Tc♂6	E	57	43	14
Tc♂	Tc♂7	A	32	20	12
Tc♂	Tc♂7	B	62	35	27
Tc♂	Tc♂7	C	46	30	16
Tc♂	Tc♂7	D	62	43	19
Tc♂	Tc♂7	E	50	34	16
Tc♂	Tc♂8	A	18	13	5
Tc♂	Tc♂8	B	66	55	11
Tc♂	Tc♂8	C	53	50	3
Tc♂	Tc♂8	D	60	45	15
Tc♂	Tc♂8	E	33	31	2
Tc♂	Tc♂9	A	27	23	4
Tc♂	Tc♂9	B	44	41	3
Tc♂	Tc♂9	C	38	36	2
Tc♂	Tc♂9	D	35	33	2
Tc♂	Tc♂9	E	48	45	3
Tc♂	Tc♂10	A	28	23	5
Tc♂	Tc♂10	B	57	48	9
Tc♂	Tc♂10	C	56	39	17
Tc♂	Tc♂10	D	55	54	1
Tc♂	Tc♂10	E	43	30	13

## Sheet: obs3_Gc
treatment	ID	container	number of eggs	hatched eggs	not hatched eggs
Gc♂Tc♂	Gc♂Tc♂1	A	16	12	4
Gc♂Tc♂	Gc♂Tc♂1	B	15	12	3
Gc♂Tc♂	Gc♂Tc♂1	C	16	15	1
Gc♂Tc♂	Gc♂Tc♂1	D	19	12	7
Gc♂Tc♂	Gc♂Tc♂1	E	14	13	1
Gc♂Tc♂	Gc♂Tc♂2	A	17	13	4
Gc♂Tc♂	Gc♂Tc♂2	B	9	5	4
Gc♂Tc♂	Gc♂Tc♂2	C	10	8	2
Gc♂Tc♂	Gc♂Tc♂2	D	15	10	5
Gc♂Tc♂	Gc♂Tc♂2	E	12	8	4
Gc♂Tc♂	Gc♂Tc♂4	A	12	6	6
Gc♂Tc♂	Gc♂Tc♂4	B	5	5	0
Gc♂Tc♂	Gc♂Tc♂4	C	13	11	2
Gc♂Tc♂	Gc♂Tc♂4	D	9	5	4
Gc♂Tc♂	Gc♂Tc♂4	E	5	3	2
Gc♂Tc♂	Gc♂Tc♂5	A	10	10	0
Gc♂Tc♂	Gc♂Tc♂5	B	8	6	2
Gc♂Tc♂	Gc♂Tc♂5	C	14	14	0
Gc♂Tc♂	Gc♂Tc♂5	D	16	16	0
Gc♂Tc♂	Gc♂Tc♂5	E	16	16	0
Gc♂Tc♂	Gc♂Tc♂7	A	9	7	2
Gc♂Tc♂	Gc♂Tc♂7	B	6	1	5
Gc♂Tc♂	Gc♂Tc♂7	C	10	6	4
Gc♂Tc♂	Gc♂Tc♂7	D	5	1	4
Gc♂Tc♂	Gc♂Tc♂7	E	6	5	1
Gc♂Tc♂	Gc♂Tc♂8	A	12	9	3
Gc♂Tc♂	Gc♂Tc♂8	B	17	16	1
Gc♂Tc♂	Gc♂Tc♂8	C	13	11	2
Gc♂Tc♂	Gc♂Tc♂8	D	11	10	1
Gc♂Tc♂	Gc♂Tc♂8	E	15	15	0
Gc♂Tc♂	Gc♂Tc♂9	A	7	1	6
Gc♂Tc♂	Gc♂Tc♂9	B	16	11	5
Gc♂Tc♂	Gc♂Tc♂9	C	11	7	4
Gc♂Tc♂	Gc♂Tc♂9	D	16	9	7
Gc♂Tc♂	Gc♂Tc♂9	E	11	6	5
Gc♂Tc♂	Gc♂Tc♂10	A	16	13	3
Gc♂Tc♂	Gc♂Tc♂10	B	20	11	9
Gc♂Tc♂	Gc♂Tc♂10	C	17	12	5
Gc♂Tc♂	Gc♂Tc♂10	D	13	8	5
Gc♂Tc♂	Gc♂Tc♂10	E	16	16	0
Gc♂Tc♂	Gc♂Tc♂11	A	5	2	3
Gc♂Tc♂	Gc♂Tc♂11	B	3	2	1
Gc♂Tc♂	Gc♂Tc♂11	C	10	8	2
Gc♂Tc♂	Gc♂Tc♂11	D	3	3	0
Gc♂Tc♂	Gc♂Tc♂11	E	11	11	0
Gc♂Tc♂	Gc♂Tc♂13	A	5	1	4
Gc♂Tc♂	Gc♂Tc♂13	B	12	8	4
Gc♂Tc♂	Gc♂Tc♂13	C	13	1	12
Gc♂Tc♂	Gc♂Tc♂13	D	10	0	10
Gc♂Tc♂	Gc♂Tc♂13	E	4	0	4
Gc♂Tc♂	Gc♂Tc♂14	A	11	11	0
Gc♂Tc♂	Gc♂Tc♂14	C	12	11	1
Gc♂Tc♂	Gc♂Tc♂14	D	19	15	4
Gc♂Tc♂	Gc♂Tc♂14	E	9	9	0
Gc♂Tc♂	Gc♂Tc♂15	A	11	8	3
Gc♂Tc♂	Gc♂Tc♂15	B	14	5	9
Gc♂Tc♂	Gc♂Tc♂15	C	15	11	4
Gc♂Tc♂	Gc♂Tc♂15	D	14	6	8
Gc♂Tc♂	Gc♂Tc♂15	E	12	5	7
Gc♂Tc♂	Gc♂Tc♂16	A	13	10	3
Gc♂Tc♂	Gc♂Tc♂16	B	12	7	5
Gc♂Tc♂	Gc♂Tc♂16	C	10	8	2
Gc♂Tc♂	Gc♂Tc♂16	D	15	15	0
Gc♂Tc♂	Gc♂Tc♂16	E	13	12	1
Gc♂Tc♂	Gc♂Tc♂17	B	3	0	3
Gc♂Tc♂	Gc♂Tc♂17	C	3	1	2
Gc♂Tc♂	Gc♂Tc♂17	D	4	0	4
Gc♂Tc♂	Gc♂Tc♂17	E	8	0	8
Gc♂Tc♂	Gc♂Tc♂18	A	5	0	5
Gc♂Tc♂	Gc♂Tc♂18	B	9	3	6
Gc♂Tc♂	Gc♂Tc♂18	C	7	3	4
Gc♂Tc♂	Gc♂Tc♂18	D	8	1	7
Gc♂Tc♂	Gc♂Tc♂18	E	7	1	6
Gc♂Tc♂	Gc♂Tc♂19	A	10	5	5
Gc♂Tc♂	Gc♂Tc♂19	B	9	9	0
Gc♂Tc♂	Gc♂Tc♂19	C	8	8	0
Gc♂Tc♂	Gc♂Tc♂19	D	15	15	0
Gc♂Tc♂	Gc♂Tc♂19	E	15	15	0
Gc♂Tc♂	Gc♂Tc♂20	A	8	1	7
Gc♂Tc♂	Gc♂Tc♂20	B	6	5	1
Gc♂Tc♂	Gc♂Tc♂20	C	7	7	0
Gc♂Tc♂	Gc♂Tc♂20	D	6	6	0
Gc♂Tc♂	Gc♂Tc♂20	E	9	9	0
Gc♂Gc♂	Gc♂Gc♂1	A	12	7	5
Gc♂Gc♂	Gc♂Gc♂1	B	12	10	2
Gc♂Gc♂	Gc♂Gc♂1	C	4	2	2
Gc♂Gc♂	Gc♂Gc♂1	D	12	7	5
Gc♂Gc♂	Gc♂Gc♂1	E	9	8	1
Gc♂Gc♂	Gc♂Gc♂2	A	11	6	5
Gc♂Gc♂	Gc♂Gc♂2	B	16	11	5
Gc♂Gc♂	Gc♂Gc♂2	C	14	6	8
Gc♂Gc♂	Gc♂Gc♂2	D	15	7	8
Gc♂Gc♂	Gc♂Gc♂2	E	15	5	10
Gc♂Gc♂	Gc♂Gc♂3	A	10	6	4
Gc♂Gc♂	Gc♂Gc♂3	B	13	12	1
Gc♂Gc♂	Gc♂Gc♂3	C	12	12	0
Gc♂Gc♂	Gc♂Gc♂3	D	12	10	2
Gc♂Gc♂	Gc♂Gc♂3	E	8	4	4
Gc♂Gc♂	Gc♂Gc♂4	A	5	0	5
Gc♂Gc♂	Gc♂Gc♂4	B	11	2	9
Gc♂Gc♂	Gc♂Gc♂4	C	9	4	5
Gc♂Gc♂	Gc♂Gc♂4	D	15	8	7
Gc♂Gc♂	Gc♂Gc♂4	E	10	5	5
Gc♂Gc♂	Gc♂Gc♂5	A	10	10	0
Gc♂Gc♂	Gc♂Gc♂5	B	13	12	1
Gc♂Gc♂	Gc♂Gc♂5	C	12	10	2
Gc♂Gc♂	Gc♂Gc♂5	D	11	11	0
Gc♂Gc♂	Gc♂Gc♂5	E	9	9	0
Gc♂Gc♂	Gc♂Gc♂6	A	16	13	3
Gc♂Gc♂	Gc♂Gc♂6	B	16	7	9
Gc♂Gc♂	Gc♂Gc♂6	C	17	14	3
Gc♂Gc♂	Gc♂Gc♂6	D	15	10	5
Gc♂Gc♂	Gc♂Gc♂6	E	14	11	3
Gc♂Gc♂	Gc♂Gc♂7	A	12	9	3
Gc♂Gc♂	Gc♂Gc♂7	B	12	7	5
Gc♂Gc♂	Gc♂Gc♂7	C	17	16	1
Gc♂Gc♂	Gc♂Gc♂7	D	11	10	1
Gc♂Gc♂	Gc♂Gc♂7	E	11	6	5
Gc♂Gc♂	Gc♂Gc♂8	A	18	14	4
Gc♂Gc♂	Gc♂Gc♂8	B	14	12	2
Gc♂Gc♂	Gc♂Gc♂8	C	16	14	2
Gc♂Gc♂	Gc♂Gc♂8	D	16	9	7
Gc♂Gc♂	Gc♂Gc♂8	E	9	4	5
Gc♂Gc♂	Gc♂Gc♂9	A	8	1	7
Gc♂Gc♂	Gc♂Gc♂9	B	14	13	1
Gc♂Gc♂	Gc♂Gc♂9	C	11	9	2
Gc♂Gc♂	Gc♂Gc♂9	D	13	11	2
Gc♂Gc♂	Gc♂Gc♂9	E	12	10	2
Gc♂Gc♂	Gc♂Gc♂10	A	4	4	0
Gc♂Gc♂	Gc♂Gc♂10	B	6	6	0
Gc♂Gc♂	Gc♂Gc♂10	C	15	9	6
Gc♂Gc♂	Gc♂Gc♂10	D	11	8	3
Gc♂Gc♂	Gc♂Gc♂10	E	14	9	5
Gc♂Gc♂	Gc♂Gc♂11	A	6	5	1
Gc♂Gc♂	Gc♂Gc♂11	B	11	7	4
Gc♂Gc♂	Gc♂Gc♂11	C	4	4	0
Gc♂Gc♂	Gc♂Gc♂11	D	4	1	3
Gc♂Gc♂	Gc♂Gc♂11	E	5	5	0
Gc♂Gc♂	Gc♂Gc♂12	A	9	7	2
Gc♂Gc♂	Gc♂Gc♂12	B	10	9	1
Gc♂Gc♂	Gc♂Gc♂12	C	13	8	5
Gc♂Gc♂	Gc♂Gc♂12	D	14	6	8
Gc♂Gc♂	Gc♂Gc♂12	E	7	6	1
Gc♂Gc♂	Gc♂Gc♂13	A	9	5	4
Gc♂Gc♂	Gc♂Gc♂13	B	17	12	5
Gc♂Gc♂	Gc♂Gc♂13	C	15	8	7
Gc♂Gc♂	Gc♂Gc♂13	D	15	11	4
Gc♂Gc♂	Gc♂Gc♂13	E	15	11	4
Gc♂Gc♂	Gc♂Gc♂14	A	10	7	3
Gc♂Gc♂	Gc♂Gc♂14	B	14	11	3
Gc♂Gc♂	Gc♂Gc♂14	C	17	11	6
Gc♂Gc♂	Gc♂Gc♂14	D	20	6	14
Gc♂Gc♂	Gc♂Gc♂14	E	12	9	3
Gc♂Gc♂	Gc♂Gc♂15	A	8	6	2
Gc♂Gc♂	Gc♂Gc♂15	B	16	16	0
Gc♂Gc♂	Gc♂Gc♂15	C	15	14	1
Gc♂Gc♂	Gc♂Gc♂15	D	12	5	7
Gc♂Gc♂	Gc♂Gc♂15	E	10	6	4
Gc♂Gc♂	Gc♂Gc♂16	A	10	8	2
Gc♂Gc♂	Gc♂Gc♂16	B	16	12	4
Gc♂Gc♂	Gc♂Gc♂16	C	10	7	3
Gc♂Gc♂	Gc♂Gc♂16	D	13	11	2
Gc♂Gc♂	Gc♂Gc♂16	E	13	9	4
Gc♂Gc♂	Gc♂Gc♂17	A	6	4	2
Gc♂Gc♂	Gc♂Gc♂17	B	17	17	0
Gc♂Gc♂	Gc♂Gc♂17	C	17	17	0
Gc♂Gc♂	Gc♂Gc♂17	D	15	8	7
Gc♂Gc♂	Gc♂Gc♂17	E	11	11	0
Gc♂Gc♂	Gc♂Gc♂18	A	6	4	2
Gc♂Gc♂	Gc♂Gc♂18	B	10	9	1
Gc♂Gc♂	Gc♂Gc♂18	C	11	3	8
Gc♂Gc♂	Gc♂Gc♂18	D	15	13	2
Gc♂Gc♂	Gc♂Gc♂18	E	9	7	2
Gc♂Gc♂	Gc♂Gc♂19	A	11	7	4
Gc♂Gc♂	Gc♂Gc♂19	B	15	12	3
Gc♂Gc♂	Gc♂Gc♂19	C	11	11	0
Gc♂Gc♂	Gc♂Gc♂19	D	7	5	2
Gc♂Gc♂	Gc♂Gc♂19	E	11	11	0
Gc♂Gc♂	Gc♂Gc♂20	A	12	9	3
Gc♂Gc♂	Gc♂Gc♂20	B	12	4	8
Gc♂Gc♂	Gc♂Gc♂20	C	11	9	2
Gc♂Gc♂	Gc♂Gc♂20	D	9	7	2
Gc♂Gc♂	Gc♂Gc♂20	E	12	8	4
Gc♂	Gc♂1	B	2	0	2
Gc♂	Gc♂1	C	2	0	2
Gc♂	Gc♂1	D	3	0	3
Gc♂	Gc♂1	E	2	0	2
Gc♂	Gc♂2	A	12	6	6
Gc♂	Gc♂2	B	14	9	5
Gc♂	Gc♂2	C	16	7	9
Gc♂	Gc♂2	D	15	11	4
Gc♂	Gc♂2	E	14	8	6
Gc♂	Gc♂3	A	12	4	8
Gc♂	Gc♂3	B	16	12	4
Gc♂	Gc♂3	C	9	5	4
Gc♂	Gc♂3	D	9	3	6
Gc♂	Gc♂3	E	4	4	0
Gc♂	Gc♂4	A	4	0	4
Gc♂	Gc♂4	B	6	0	6
Gc♂	Gc♂4	C	8	0	8
Gc♂	Gc♂4	D	4	0	4
Gc♂	Gc♂4	E	8	5	3
Gc♂	Gc♂5	A	4	1	3
Gc♂	Gc♂5	B	13	6	7
Gc♂	Gc♂5	C	2	1	1
Gc♂	Gc♂6	A	7	6	1
Gc♂	Gc♂6	B	12	10	2
Gc♂	Gc♂6	C	12	12	0
Gc♂	Gc♂6	D	13	13	0
Gc♂	Gc♂6	E	12	12	0
Gc♂	Gc♂7	A	6	4	2
Gc♂	Gc♂7	B	11	8	3
Gc♂	Gc♂7	C	12	11	1
Gc♂	Gc♂7	D	7	7	0
Gc♂	Gc♂7	E	12	9	3
Gc♂	Gc♂8	A	11	6	5
Gc♂	Gc♂8	B	16	12	4
Gc♂	Gc♂8	C	11	3	8
Gc♂	Gc♂8	D	10	10	0
Gc♂	Gc♂8	E	3	2	1
Gc♂	Gc♂9	A	6	5	1
Gc♂	Gc♂9	B	15	15	0
Gc♂	Gc♂9	C	14	13	1
Gc♂	Gc♂9	D	13	13	0
Gc♂	Gc♂9	E	15	9	6
Gc♂	Gc♂10	A	3	0	3
Gc♂	Gc♂10	B	5	0	5
Gc♂	Gc♂10	C	5	0	5
Gc♂	Gc♂10	D	6	1	5
Gc♂	Gc♂10	E	6	0	6

## Sheet: obs3_Tc
treatment	ID	container	number of eggs	hatched eggs	not hatched eggs
Tc♂Gc♂	Tc♂Gc♂1	A	40	35	5
Tc♂Gc♂	Tc♂Gc♂1	B	38	20	18
Tc♂Gc♂	Tc♂Gc♂1	C	46	32	14
Tc♂Gc♂	Tc♂Gc♂1	D	44	35	9
Tc♂Gc♂	Tc♂Gc♂1	E	45	31	14
Tc♂Gc♂	Tc♂Gc♂2	A	42	37	5
Tc♂Gc♂	Tc♂Gc♂2	B	51	44	7
Tc♂Gc♂	Tc♂Gc♂2	C	45	40	5
Tc♂Gc♂	Tc♂Gc♂2	D	42	33	9
Tc♂Gc♂	Tc♂Gc♂2	E	46	35	11
Tc♂Gc♂	Tc♂Gc♂3	A	44	35	9
Tc♂Gc♂	Tc♂Gc♂3	B	41	33	8
Tc♂Gc♂	Tc♂Gc♂3	C	44	40	4
Tc♂Gc♂	Tc♂Gc♂3	D	46	38	8
Tc♂Gc♂	Tc♂Gc♂3	E	33	11	22
Tc♂Gc♂	Tc♂Gc♂4	A	44	38	6
Tc♂Gc♂	Tc♂Gc♂4	B	40	28	12
Tc♂Gc♂	Tc♂Gc♂4	C	41	30	11
Tc♂Gc♂	Tc♂Gc♂4	D	21	18	3
Tc♂Gc♂	Tc♂Gc♂4	E	48	33	15
Tc♂Gc♂	Tc♂Gc♂5	A	33	28	5
Tc♂Gc♂	Tc♂Gc♂5	B	39	23	16
Tc♂Gc♂	Tc♂Gc♂5	C	36	30	6
Tc♂Gc♂	Tc♂Gc♂5	D	19	14	5
Tc♂Gc♂	Tc♂Gc♂5	E	41	34	7
Tc♂Gc♂	Tc♂Gc♂6	A	45	39	6
Tc♂Gc♂	Tc♂Gc♂6	B	46	40	6
Tc♂Gc♂	Tc♂Gc♂6	C	41	26	15
Tc♂Gc♂	Tc♂Gc♂6	D	38	32	6
Tc♂Gc♂	Tc♂Gc♂6	E	39	31	8
Tc♂Gc♂	Tc♂Gc♂7	A	60	53	7
Tc♂Gc♂	Tc♂Gc♂7	B	58	45	13
Tc♂Gc♂	Tc♂Gc♂7	C	58	56	2
Tc♂Gc♂	Tc♂Gc♂7	D	17	13	4
Tc♂Gc♂	Tc♂Gc♂7	E	60	55	5
Tc♂Gc♂	Tc♂Gc♂8	A	42	32	10
Tc♂Gc♂	Tc♂Gc♂8	B	35	29	6
Tc♂Gc♂	Tc♂Gc♂8	C	39	32	7
Tc♂Gc♂	Tc♂Gc♂8	D	26	19	7
Tc♂Gc♂	Tc♂Gc♂8	E	27	24	3
Tc♂Gc♂	Tc♂Gc♂9	A	41	32	9
Tc♂Gc♂	Tc♂Gc♂9	B	38	33	5
Tc♂Gc♂	Tc♂Gc♂9	C	32	25	7
Tc♂Gc♂	Tc♂Gc♂9	D	37	34	3
Tc♂Gc♂	Tc♂Gc♂9	E	36	30	6
Tc♂Gc♂	Tc♂Gc♂10	A	39	31	8
Tc♂Gc♂	Tc♂Gc♂10	B	57	48	9
Tc♂Gc♂	Tc♂Gc♂10	C	39	34	5
Tc♂Gc♂	Tc♂Gc♂10	D	19	19	0
Tc♂Gc♂	Tc♂Gc♂10	E	39	33	6
Tc♂Gc♂	Tc♂Gc♂11	A	53	44	9
Tc♂Gc♂	Tc♂Gc♂11	B	57	37	20
Tc♂Gc♂	Tc♂Gc♂11	C	63	47	16
Tc♂Gc♂	Tc♂Gc♂11	D	56	41	15
Tc♂Gc♂	Tc♂Gc♂11	E	48	41	7
Tc♂Gc♂	Tc♂Gc♂12	A	45	29	16
Tc♂Gc♂	Tc♂Gc♂12	B	61	45	16
Tc♂Gc♂	Tc♂Gc♂12	C	47	30	17
Tc♂Gc♂	Tc♂Gc♂12	D	42	36	6
Tc♂Gc♂	Tc♂Gc♂12	E	44	33	11
Tc♂Gc♂	Tc♂Gc♂13	A	29	27	2
Tc♂Gc♂	Tc♂Gc♂13	B	1	0	1
Tc♂Gc♂	Tc♂Gc♂13	C	27	17	10
Tc♂Gc♂	Tc♂Gc♂13	D	35	34	1
Tc♂Gc♂	Tc♂Gc♂13	E	38	34	4
Tc♂Gc♂	Tc♂Gc♂14	A	49	27	22
Tc♂Gc♂	Tc♂Gc♂14	B	42	23	19
Tc♂Gc♂	Tc♂Gc♂14	C	49	29	20
Tc♂Gc♂	Tc♂Gc♂14	D	47	32	15
Tc♂Gc♂	Tc♂Gc♂14	E	47	27	20
Tc♂Gc♂	Tc♂Gc♂15	A	29	6	23
Tc♂Gc♂	Tc♂Gc♂15	B	18	8	10
Tc♂Gc♂	Tc♂Gc♂15	C	22	2	20
Tc♂Gc♂	Tc♂Gc♂15	D	24	24	0
Tc♂Gc♂	Tc♂Gc♂15	E	16	0	16
Tc♂Gc♂	Tc♂Gc♂16	A	50	36	14
Tc♂Gc♂	Tc♂Gc♂16	B	49	42	7
Tc♂Gc♂	Tc♂Gc♂16	C	49	49	0
Tc♂Gc♂	Tc♂Gc♂16	D	43	39	4
Tc♂Gc♂	Tc♂Gc♂16	E	8	5	3
Tc♂Gc♂	Tc♂Gc♂17	A	40	28	12
Tc♂Gc♂	Tc♂Gc♂17	B	52	33	19
Tc♂Gc♂	Tc♂Gc♂17	C	44	37	7
Tc♂Gc♂	Tc♂Gc♂17	D	43	32	11
Tc♂Gc♂	Tc♂Gc♂17	E	43	33	10
Tc♂Gc♂	Tc♂Gc♂18	A	49	41	8
Tc♂Gc♂	Tc♂Gc♂18	B	51	42	9
Tc♂Gc♂	Tc♂Gc♂18	C	58	42	16
Tc♂Gc♂	Tc♂Gc♂18	D	48	45	3
Tc♂Gc♂	Tc♂Gc♂18	E	38	34	4
Tc♂Gc♂	Tc♂Gc♂19	A	41	29	12
Tc♂Gc♂	Tc♂Gc♂19	B	7	4	3
Tc♂Gc♂	Tc♂Gc♂19	C	41	25	16
Tc♂Gc♂	Tc♂Gc♂19	D	51	39	12
Tc♂Gc♂	Tc♂Gc♂19	E	51	37	14
Tc♂Gc♂	Tc♂Gc♂20	A	43	39	4
Tc♂Gc♂	Tc♂Gc♂20	B	40	37	3
Tc♂Gc♂	Tc♂Gc♂20	C	37	33	4
Tc♂Gc♂	Tc♂Gc♂20	D	40	34	6
Tc♂Gc♂	Tc♂Gc♂20	E	44	38	6
Tc♂Tc♂	Tc♂Tc♂1	A	60	45	15
Tc♂Tc♂	Tc♂Tc♂1	B	65	42	23
Tc♂Tc♂	Tc♂Tc♂1	C	54	45	9
Tc♂Tc♂	Tc♂Tc♂1	D	58	40	18
Tc♂Tc♂	Tc♂Tc♂1	E	31	29	2
Tc♂Tc♂	Tc♂Tc♂2	A	58	16	42
Tc♂Tc♂	Tc♂Tc♂2	B	53	21	32
Tc♂Tc♂	Tc♂Tc♂2	C	52	25	27
Tc♂Tc♂	Tc♂Tc♂2	D	52	12	40
Tc♂Tc♂	Tc♂Tc♂2	E	56	19	37
Tc♂Tc♂	Tc♂Tc♂3	A	45	19	26
Tc♂Tc♂	Tc♂Tc♂3	B	41	9	32
Tc♂Tc♂	Tc♂Tc♂3	C	44	1	43
Tc♂Tc♂	Tc♂Tc♂3	D	36	0	36
Tc♂Tc♂	Tc♂Tc♂3	E	41	0	41
Tc♂Tc♂	Tc♂Tc♂4	A	39	33	6
Tc♂Tc♂	Tc♂Tc♂4	B	48	35	13
Tc♂Tc♂	Tc♂Tc♂4	C	28	21	7
Tc♂Tc♂	Tc♂Tc♂4	D	33	21	12
Tc♂Tc♂	Tc♂Tc♂4	E	43	22	21
Tc♂Tc♂	Tc♂Tc♂5	A	38	37	1
Tc♂Tc♂	Tc♂Tc♂5	B	49	40	9
Tc♂Tc♂	Tc♂Tc♂5	C	39	29	10
Tc♂Tc♂	Tc♂Tc♂5	D	42	33	9
Tc♂Tc♂	Tc♂Tc♂5	E	48	34	14
Tc♂Tc♂	Tc♂Tc♂6	A	51	47	4
Tc♂Tc♂	Tc♂Tc♂6	B	51	40	11
Tc♂Tc♂	Tc♂Tc♂6	C	49	44	5
Tc♂Tc♂	Tc♂Tc♂6	D	49	34	15
Tc♂Tc♂	Tc♂Tc♂6	E	52	46	6
Tc♂Tc♂	Tc♂Tc♂7	A	38	22	16
Tc♂Tc♂	Tc♂Tc♂7	B	64	50	14
Tc♂Tc♂	Tc♂Tc♂7	C	22	19	3
Tc♂Tc♂	Tc♂Tc♂7	D	44	41	3
Tc♂Tc♂	Tc♂Tc♂7	E	66	58	8
Tc♂Tc♂	Tc♂Tc♂8	A	38	31	7
Tc♂Tc♂	Tc♂Tc♂8	B	40	38	2
Tc♂Tc♂	Tc♂Tc♂8	C	37	31	6
Tc♂Tc♂	Tc♂Tc♂8	D	44	33	11
Tc♂Tc♂	Tc♂Tc♂8	E	45	35	10
Tc♂Tc♂	Tc♂Tc♂9	A	55	43	12
Tc♂Tc♂	Tc♂Tc♂9	B	59	55	4
Tc♂Tc♂	Tc♂Tc♂9	C	47	43	4
Tc♂Tc♂	Tc♂Tc♂9	D	25	19	6
Tc♂Tc♂	Tc♂Tc♂9	E	46	38	8
Tc♂Tc♂	Tc♂Tc♂10	A	45	30	15
Tc♂Tc♂	Tc♂Tc♂10	B	52	46	6
Tc♂Tc♂	Tc♂Tc♂10	C	47	33	14
Tc♂Tc♂	Tc♂Tc♂10	D	35	32	3
Tc♂Tc♂	Tc♂Tc♂10	E	36	27	9
Tc♂Tc♂	Tc♂Tc♂11	A	41	30	11
Tc♂Tc♂	Tc♂Tc♂11	B	59	50	9
Tc♂Tc♂	Tc♂Tc♂11	C	58	53	5
Tc♂Tc♂	Tc♂Tc♂11	D	51	41	10
Tc♂Tc♂	Tc♂Tc♂11	E	56	54	2
Tc♂Tc♂	Tc♂Tc♂12	A	28	19	9
Tc♂Tc♂	Tc♂Tc♂12	B	51	33	18
Tc♂Tc♂	Tc♂Tc♂12	C	41	38	3
Tc♂Tc♂	Tc♂Tc♂12	D	45	38	7
Tc♂Tc♂	Tc♂Tc♂12	E	45	39	6
Tc♂Tc♂	Tc♂Tc♂13	A	31	8	23
Tc♂Tc♂	Tc♂Tc♂13	B	43	40	3
Tc♂Tc♂	Tc♂Tc♂13	C	58	53	5
Tc♂Tc♂	Tc♂Tc♂13	D	54	30	24
Tc♂Tc♂	Tc♂Tc♂13	E	48	46	2
Tc♂Tc♂	Tc♂Tc♂14	A	32	25	7
Tc♂Tc♂	Tc♂Tc♂14	B	44	42	2
Tc♂Tc♂	Tc♂Tc♂14	C	45	38	7
Tc♂Tc♂	Tc♂Tc♂14	D	45	36	9
Tc♂Tc♂	Tc♂Tc♂14	E	40	31	9
Tc♂Tc♂	Tc♂Tc♂15	A	24	23	1
Tc♂Tc♂	Tc♂Tc♂15	B	47	41	6
Tc♂Tc♂	Tc♂Tc♂15	C	21	18	3
Tc♂Tc♂	Tc♂Tc♂15	D	44	33	11
Tc♂Tc♂	Tc♂Tc♂15	E	50	40	10
Tc♂Tc♂	Tc♂Tc♂16	A	48	32	16
Tc♂Tc♂	Tc♂Tc♂16	B	66	56	10
Tc♂Tc♂	Tc♂Tc♂16	C	41	31	10
Tc♂Tc♂	Tc♂Tc♂16	D	48	43	5
Tc♂Tc♂	Tc♂Tc♂16	E	56	42	14
Tc♂Tc♂	Tc♂Tc♂17	A	28	18	10
Tc♂Tc♂	Tc♂Tc♂17	B	57	47	10
Tc♂Tc♂	Tc♂Tc♂17	C	47	33	14
Tc♂Tc♂	Tc♂Tc♂17	D	36	23	13
Tc♂Tc♂	Tc♂Tc♂17	E	49	32	17
Tc♂Tc♂	Tc♂Tc♂18	A	45	39	6
Tc♂Tc♂	Tc♂Tc♂18	B	58	39	19
Tc♂Tc♂	Tc♂Tc♂18	C	49	33	16
Tc♂Tc♂	Tc♂Tc♂18	D	55	47	8
Tc♂Tc♂	Tc♂Tc♂18	E	53	42	11
Tc♂Tc♂	Tc♂Tc♂19	A	46	41	5
Tc♂Tc♂	Tc♂Tc♂19	B	61	52	9
Tc♂Tc♂	Tc♂Tc♂19	C	48	36	12
Tc♂Tc♂	Tc♂Tc♂19	D	49	41	8
Tc♂Tc♂	Tc♂Tc♂19	E	47	36	11
Tc♂Tc♂	Tc♂Tc♂20	A	45	37	8
Tc♂Tc♂	Tc♂Tc♂20	B	56	40	16
Tc♂Tc♂	Tc♂Tc♂20	C	44	32	12
Tc♂Tc♂	Tc♂Tc♂20	D	45	33	12
Tc♂Tc♂	Tc♂Tc♂20	E	39	32	7
Tc♂	Tc♂1	B	10	10	0
Tc♂	Tc♂1	C	45	23	22
Tc♂	Tc♂1	D	38	37	1
Tc♂	Tc♂1	E	36	27	9
Tc♂	Tc♂2	A	26	18	8
Tc♂	Tc♂2	B	66	60	6
Tc♂	Tc♂2	C	51	40	11
Tc♂	Tc♂2	D	54	53	1
Tc♂	Tc♂2	E	57	50	7
Tc♂	Tc♂3	A	53	37	16
Tc♂	Tc♂3	B	45	10	35
Tc♂	Tc♂3	C	67	34	33
Tc♂	Tc♂3	D	88	35	53
Tc♂	Tc♂3	E	94	33	61
Tc♂	Tc♂4	B	40	36	4
Tc♂	Tc♂4	C	50	40	10
Tc♂	Tc♂4	D	54	46	8
Tc♂	Tc♂4	E	40	30	10
Tc♂	Tc♂5	A	17	11	6
Tc♂	Tc♂5	B	64	49	15
Tc♂	Tc♂5	C	49	42	7
Tc♂	Tc♂5	D	58	45	13
Tc♂	Tc♂5	E	49	42	7
Tc♂	Tc♂6	A	24	13	11
Tc♂	Tc♂6	B	60	58	2
Tc♂	Tc♂6	C	61	48	13
Tc♂	Tc♂6	D	37	36	1
Tc♂	Tc♂6	E	57	43	14
Tc♂	Tc♂7	A	32	20	12
Tc♂	Tc♂7	B	62	35	27
Tc♂	Tc♂7	C	46	30	16
Tc♂	Tc♂7	D	62	43	19
Tc♂	Tc♂7	E	50	34	16
Tc♂	Tc♂8	A	18	13	5
Tc♂	Tc♂8	B	66	55	11
Tc♂	Tc♂8	C	53	50	3
Tc♂	Tc♂8	D	60	45	15
Tc♂	Tc♂8	E	33	31	2
Tc♂	Tc♂9	A	27	23	4
Tc♂	Tc♂9	B	44	41	3
Tc♂	Tc♂9	C	38	36	2
Tc♂	Tc♂9	D	35	33	2
Tc♂	Tc♂9	E	48	45	3
Tc♂	Tc♂10	A	28	23	5
Tc♂	Tc♂10	B	57	48	9
Tc♂	Tc♂10	C	56	39	17
Tc♂	Tc♂10	D	55	54	1
Tc♂	Tc♂10	E	43	30	13

## Sheet: obs_attack
no. attacks to Tc by Gc
11
6
2
2
8
3
5
3
2
4

## Sheet: READ.ME
sheet	colum	detail
obs_copulation	treatment	The treatment performed on each beetle in experiment (1)
	ID	The ID of the beetle used in experiment (1)
	number of matings	The number of copulations counted in experiment (1)
	duration of mating	The duration of mating (in seconds) observed in experiment (1)
obs2_Gc	treatment	Treatment performed on each Gc in experiment (2)
	ID	The ID of the Gc used in experiment (2)
	container	The container containing collected eggs in experiment (2)
	number of eggs	The number of eggs collected in experiment (2)
	hatched eggs	The number of hatched eggs among the collected eggs in experiment (2)
	not hatched eggs	The number of unhatched eggs in the collected eggs in experiment (2)
obs2_Tc	treatment	The treatment performed on each Tc in experiment (2)
	ID	The ID of the Tc used in experiment (2)
	container	The container containing collected eggs in experiment (2)
	number of eggs	The number of eggs collected in experiment (2)
	hatched eggs	The number of hatched eggs among the collected eggs in experiment (2)
	not hatched eggs	The number of unhatched eggs in the collected eggs in experiment (2)
obs3_Gc	treatment	The treatment performed on each Gc in experiment (3)
	ID	The ID of the Gc used in experiment (3)
	container	The container containing collected eggs in experiment (3)
	number of eggs	The number of eggs collected in experiment (3)
	hatched eggs	The number of hatched eggs among the collected eggs in experiment (3)
	not hatched eggs	The number of unhatched eggs in the collected eggs in experiment (3)
obs3_Tc	treatment	The treatment performed on each Tc in experiment (3)
	ID	The ID of the Tc used in experiment (3)
	container	The container containing collected eggs in experiment (3)
	number of eggs	The number of eggs collected in experiment (3)
	hatched eggs	The number of hatched eggs among the collected eggs in experiment (3)
	not hatched eggs	The number of unhatched eggs in the collected eggs in experiment (3)
obs_attack	no. attacks to Tc by Gc	The number of times Gc males showed aggressive behavior toward Tc males
